# Supplementary material for: Impact of Multidisciplinary-Led Implementation of Antimicrobial Stewardship Programs in Zambia: Findings and Implications
Source: Antibiotics (Basel). 2025 Nov 7;14(11):1125. doi: 10.3390/antibiotics14111125 (PMC12649203; doi:10.3390/antibiotics14111125)
Supplement: Supplementary file 1 [file antibiotics-14-01125-s001.zip]

Archive with 1 entries (1 files):
- antibiotics-3806733-supplementary.xlsx
