# Supplementary material for: Impact of Multidisciplinary-Led Implementation of Antimicrobial Stewardship Programs in Zambia: Findings and Implications
Source: Antibiotics (Basel). 2025 Nov 7;14(11):1125. doi: 10.3390/antibiotics14111125 (PMC12649203; doi:10.3390/antibiotics14111125)
Supplement: Supplementary file 1 [file antibiotics-14-01125-s001.zip › antibiotics-3806733-supplementary.xlsx]

## Sheet: Supplymentary_Figure_1
		Hospitals
	Leadership commitment	Period	KTH	LTH	NTH	KCH	CCH	MGH	CGH	KGH	LGH	SGH	CnGH	Average Score	% hospitals that fully implemented
	Is AMS identified as a priority by the health-care facility management/ leadership?	Baseline	4	4	4	4	4	4	3	3	3	4	4	3.72727	72.7273
		Period_One	4	4	4	3	4	4	3	4	4	4	4	3.81818	81.8182
	Are AMS activities included in health-care facility annual plans with key performance indicators?	Baseline	1	4	2	3	4	4	1	0	0	4	1	2.18182	36.3636
		Period_One	3	3	4	3	4	4	2	3	3	4	1	3.09091	27.2727
	Has the health-care facility management allocated human and financial resources to initiate AMS activities?	Baseline	3	3	3	3	3	4	2	0	3	3	3	2.72727	9.09091
		Period_One	3	4	4	3	4	4	3	4	3	4	3	3.54545	54.5455
	How many pharmacists do you have dedicated to stewardship	Baseline	4	4	4	4	3	4	2	4	3	3	4	3.54545	63.6364
		Period_One	4	4	4	4	4	4	4	4	4	4	4	4	100
	How many ID physicians do you have dedicated to stewardship?	Baseline	3	3	3	3	4	4	1	3	4	4	3	3.18182	36.3636
		Period_One	3	4	4	1	4	4	1	4	4	4	3	3.27273	63.6364
	Is there a health-care facility action plan in place that prioritizes AMS activities?	Baseline	2	3	0	1	3	4	2	0	3	3	4	2.27273	18.1818
		Period_One	4	3	4	3	4	4	3	3	4	4	4	3.63636	63.6364
	Is there a mechanism to regularly monitor and measure the implementation of AMS activities?	Baseline	0	3	0	4	3	4	1	0	0	0	2	1.54545	18.1818
		Period_One	4	3	4	1	4	0	4	4	3	4	2	3	54.5455
	Is there dedicated financial support for the health-care facility AMS action plan?	Baseline	0	0	0	0	1	1	0	0	0	0	3	0.454545	0
		Period_One	2	3	4	3	4	0	1	3	0	0	3	2.09091	18.1818
	Has a budget (e.g. annual) for the implementation of the health care facility AMS action plan been developed?	Baseline	0	3	0	0	1	0	0	0	0	1	3	0.727273	0
		Period_One	4	3	4	4	4	0	3	2	3	0	3	2.72727	36.3636
	Average scores (%) per hospital	Baseline	47.2222	75	44.4444	61.1111	72.2222	80.5556	33.3333	27.7778	44.4444	61.1111	75	56.5657	28.2828
		Period_One	86.1111	86.1111	100	69.4444	100	66.6667	66.6667	86.1111	77.7778	77.7778	75	81.0606	55.5556
	%Difference		38.8889	11.1111	55.5556	8.33333	27.7778	-13.8889	33.3333	58.3333	33.3333	16.6667	0	24.4949	27.2727
	Accountability and responsibility	Period	KTH	LTH	NTH	KCH	CCH	MGH	CGH	KGH	LGH	SGH	CnGH	Average Score	% hospitals that fully implemented
	Is there a multidisciplinary AMS committee leadership in the healthcare facility with clear terms of reference (TOR)?	Baseline	3	0	1	4	3	4	1	0	4	0	3	2.09091	27.2727
		Period_One	4	4	4	3	4	4	2	4	3	4	3	3.54545	63.6364
	Does the AMS committee/other relevant committee meet on a regular basis (minimum monthly or quarterly)?	Baseline	4	4	4	4	4	4	1	4	3	4	4	3.63636	81.8182
		Period_One	3	4	4	0	4	4	3	4	4	4	3	3.36364	63.6364
	Is there a dedicated AMS leader/ champion identified for the healthcare facility?	Baseline	3	4	3	4	3	4	1	3	1	3	4	3	36.3636
		Period_One	4	4	4	4	4	4	4	4	4	4	3	3.90909	90.9091
	Does the team leader or champion have dedicated staff time for AMS activity in their TOR/job description?	Baseline	0	0	1	0	0	0	1	3	3	0	0	0.727273	0
		Period_One	4	4	3	3	4	4	3	1	4	4	2	3.27273	54.5455
	Is there an AMS team with clear terms of reference?	Baseline	0	0	0	0	0	0	1	1	1	0	0	0.272727	0
		Period_One	4	4	4	3	4	4	3	1	3	4	2	3.27273	54.5455
	Does the AMS team meet on a regular basis?	Baseline	4	4	4	3	4	3	1	3	0	4	3	3	45.4545
		Period_One	3	4	4	1	4	4	3	4	4	4	3	3.45455	63.6364
	Are other health-care professionals apart from the AMS team involved in AMS activities?	Baseline	3	1	4	4	3	4	1	4	3	3	4	3.09091	45.4545
		Period_One	4	3	4	4	4	4	4	4	4	4	4	3.90909	90.9091
	Is there representation of the AMS coordinating unit on the IPC programmes and vice versa?	Baseline	4	4	4	4	4	4	1	4	2	3	4	3.45455	72.7273
		Period_One	4	4	4	4	4	4	3	4	4	4	4	3.90909	90.9091
	Does the AMS committee/team collaborate with other healthcare teams such as drug and therapeutics, infection prevention and control (IPC), HIV/tuberculosis (TB) or quality improvement at the health-care facility?	Baseline	3	4	4	4	3	4	1	4	2	3	4	3.27273	54.5455
		Period_One	4	4	4	3	4	4	3	4	4	4	4	3.81818	81.8182
	Does the AMS team/committee produce regular (descriptive) activity reports on the implementation of the AMS program?	Baseline	3	3	3	4	3	4	1	1	0	0	2	2.18182	18.1818
		Period_One	2	3	4	1	4	4	1	4	4	4	4	3.18182	63.6364
	Is the AMS activity report disseminated to the facility management, other healthcare facility team members and appropriate national authority?	Baseline	3	3	3	4	3	4	1	1	0	0	2	2.18182	18.1818
		Period_One	3	3	4	0	4	4	0	3	4	4	2	2.81818	45.4545
	Average scores (%) per hospital	Baseline	68.1818	61.3636	70.4545	79.5455	68.1818	79.5455	25	63.6364	43.1818	45.4545	68.1818	61.157	36.3636
		Period_One	88.6364	93.1818	97.7273	59.0909	100	100	65.9091	84.0909	95.4545	100	77.2727	87.3967	69.4215
	%Difference		20.4545	31.8182	27.2727	-20.4545	31.8182	20.4545	40.9091	20.4545	52.2727	54.5455	9.09091	26.2397	33.0579
	Education and Training	Period	KTH	LTH	NTH	KCH	CCH	MGH	CGH	KGH	LGH	SGH	CnGH	Average Score	% hospitals that fully implemented
	Does the health-care facility include AMS programmes such as optimizing antibiotic prescribing, dispensing and administration in the staff induction training?	Baseline	0	0	0	2	1	3	0	0	0	1	4	1	9.09091
		Period_One	2	3	4	3	4	3	3	3	2	0	4	2.81818	27.2727
	Does the health-care facility offer continuous in-service training or continuous professional development on AMS, infection prevention and control (IPC) to staff?	Baseline	3	0	3	4	3	4	0	0	0	3	4	2.18182	27.2727
		Period_One	3	3	4	4	4	4	4	3	3	4	4	3.63636	63.6364
	Does the health-care facility ensure training for the AMS team on AMS/ IPC?	Baseline	1	3	3	4	3	4	0	3	0	3	4	2.54545	27.2727
		Period_One	2	4	4	2	4	4	4	4	4	4	4	3.63636	81.8182
	Average scores (%) per hospital	Baseline	33.3333	25	50	83.3333	58.3333	91.6667	0	25	0	58.3333	50	43.1818	21.2121
		Period_One	58.3333	83.3333	100	75	100	91.6667	91.6667	83.3333	75	66.6667	100	84.0909	57.5758
	%Difference		25	58.3333	50	-8.33333	41.6667	0	91.6667	58.3333	75	8.33333	50	40.9091	36.3636
	Monitoring and Surveillance	Period	KTH	LTH	NTH	KCH	CCH	MGH	CGH	KGH	LGH	SGH	CnGH	Average Score	% hospitals that fully implemented
	Are regular prescription audits, point prevalence surveys to assess the appropriateness of antibiotic prescribing undertaken at the facility by the AMS committee or relevant team?	Baseline	0	3	3	3	3	4	1	3	0	0	3	2.09091	0
		Period_One	3	2	3	4	4	4	3	4	2	3	3	3.18182	36.3636
	Does the health-care facility regularly monitor the quantity and types of antibiotic use (purchased/ prescribed/dispensed)?	Baseline	4	4	4	4	3	4	1	4	0	0	4	2.90909	63.6364
		Period_One	4	4	4	4	4	4	4	4	3	0	4	3.54545	72.7273
	Does the health-care facility regularly monitor shortages/stock-outs of essential antimicrobials?	Baseline	4	4	4	4	4	4	4	4	3	3	4	3.81818	90.9091
		Period_One	4	4	4	4	4	4	4	4	3	4	4	3.90909	90.9091
	Is there a mechanism to report substandard and falsified medicines and diagnostics at the health-care facility?	Baseline	4	4	4	3	4	4	4	4	3	4	4	3.81818	90.9091
		Period_One	4	4	4	4	4	4	4	4	3	4	4	3.90909	100
	Does the AMS team regularly monitor antibiotic susceptibility and resistance rates for a range of key indicator bacteria?	Baseline	1	4	4	4	1	4	3	1	2	2	4	2.72727	45.4545
		Period_One	2	4	4	1	4	4	3	4	3	3	4	3.27273	54.5455
	Does the AMS team monitor compliance with at least one specific AMS intervention (e.g. indication captured in medical records for patients) at the health-care facility?	Baseline	0	0	3	4	3	4	2	3	1	3	3	2.36364	18.1818
		Period_One	3	3	4	4	4	0	4	4	4	4	3	3.36364	63.6364
	Average scores (%) per hospital	Baseline	54.1667	79.1667	91.6667	91.6667	75	100	62.5	79.1667	37.5	50	91.6667	73.8636	51.5152
		Period_One	83.3333	87.5	95.8333	87.5	100	83.3333	91.6667	100	75	75	91.6667	88.2576	69.697
	%Difference		29.1667	8.33333	4.16667	-4.16667	25	-16.6667	29.1667	20.8333	37.5	25	0	14.3939	18.1818
